# Supplementary material for: Expression of Lysyl Oxidase-Related Protein and Effect of Lysyl Oxidase Inhibition in Cyclosporine-Induced Nephropathy Mouse Model
Source: Pharmaceuticals (Basel). 2026 Jun 21;19(6):960. doi: 10.3390/ph19060960 (PMC13306022; doi:10.3390/ph19060960)
Supplement: Supplementary file 1 [file pharmaceuticals-19-00960-s001.zip]

Archive with 1 entries (1 files):
- pharmaceuticals-4296705-supplementary.pdf
